# Supplementary material for: Comprehensive In Vitro Metabolic Characterization of Eudesmin in Human and Mouse Hepatocytes
Source: Pharmaceutics. 2026 Mar 31;18(4):432. doi: 10.3390/pharmaceutics18040432 (PMC13119212; doi:10.3390/pharmaceutics18040432)
Supplement: Supplementary file 1 [file pharmaceutics-18-00432-s001.zip]

Archive with 1 entries (1 files):
- pharmaceutics-4199383-supplementary.pdf
